# Supplementary material for: Platelet Proteome Reveals Novel Targets for Hypercoagulation in Pseudoexfoliation Syndrome
Source: Int J Mol Sci. 2024 Jan 24;25(3):1403. doi: 10.3390/ijms25031403 (PMC10855978; doi:10.3390/ijms25031403)
Supplement: Supplementary file 1 [file ijms-25-01403-s001.zip]

Archive with 1 entries (1 files):
- ijms-2721930-supplementary.pdf
